# Supplementary material for: A Synergistic Strategy Combining Chemotherapy and Photodynamic Therapy to Eradicate Prostate Cancer
Source: Int J Mol Sci. 2024 Jun 28;25(13):7086. doi: 10.3390/ijms25137086 (PMC11241360; doi:10.3390/ijms25137086)
Supplement: Supplementary file 1 [file ijms-25-07086-s001.zip]

Archive with 1 entries (1 files):
- ijms-3060792-supplementary.pdf
